# Supplementary material for: An inhalable nanoparticulate STING agonist synergizes with radiotherapy to confer long-term control of lung metastases
Source: Nat Commun. 2019 Nov 8;10:5108. doi: 10.1038/s41467-019-13094-5 (PMC6841721; doi:10.1038/s41467-019-13094-5)
Supplement: Supplementary file 4 — Source Data [file 41467_2019_13094_MOESM4_ESM.xlsx]

## Sheet: Figure 1d
			Time (h)	Size (nm)					Time (h)	PDI
			0.5	117.6	125	114.4			0.5	0.25	0.17	0.17
			1	116.1	126.5	115.9			1	0.12	0.24	0.18
			2	126.7	114.2	119.5			2	0.12	0.28	0.17
			4	128.9	113.5	124.3			4	0.11	0.27	0.19
			8	119.5	131.4	119.6			8	0.13	0.2	0.27
			12	138.9	121.4	131			12	0.26	0.27	0.11
			24	129.3	133.3	123.5			24	0.26	0.17	0.17
			36	136.8	130.6	125			36	0.19	0.28	0.16
			48	133	129	135			48	0.28	0.23	0.15
			72	136.1	128	135			72	0.19	0.18	0.26
			96	132.5	127.1	142.7			96	0.14	0.29	0.2
			120	142.3	135.2	123.3			120	0.13	0.18	0.32

## Sheet: Figure 1e
		pH 7.4							pH 6.5						pH 5.0
	Time (h)	Cumulative Release (%)						Time (h)	Cumulative Release (%)					Time (h)	Cumulative Release (%)
	0.5	1.438	0.74	0.851				0.5	5.613	2.824	6.338			0.5	20.878	16.605	14.479
	1	2.717	2.068	0.692				1	5.147	11.309	6.26			1	34.909	40.895	40.392
	2	4.7	1.345	0.907				2	7.74	10.979	15.994			2	55.416	62.997	60.971
	4	5.688	3.9	8.282				4	24.315	24.159	16.811			4	65.254	73.426	72.282
	8	10.743	7.022	10.632				8	32.808	27.935	24.369			8	71.715	79.039	78.784
	12	15.206	7.327	8.453				12	30.578	34.615	39.429			12	76.528	83.365	84.043
	24	18.337	18.774	12.923				24	39.905	44.743	45.056			24	78.377	79.782	88.066
	36	18.792	13.519	19.652				36	43.129	48.323	49.212			36	89.255	78.807	81.458
	48	16.387	15.944	22.953				48	44.597	45.892	54.284			48	89.205	79.827	82.125
	72	17.112	23.349	15.47				72	41.911	54.219	50.558			72	78.1	90.298	81.564

## Sheet: Figure 2b
	BMDM
		PBS			NP			cGAMP			NP-CTR			NP-cGAMP
		Relative Fold Change of mRNA			Relative Fold Change of mRNA			Relative Fold Change of mRNA			Relative Fold Change of mRNA			Relative Fold Change of mRNA
	Ifnb1	1	1	1	0.915	0.735	1.5	14.583	16.344	17.543	1.328	1.015	0.957	100.1	86.347	81.753
	Cxcl9	1	1	1	1.524	0.932	1.145	55.642	40.948	32.309	1.222	1.139	0.98	343.161	391.603	302.969
	Cxcl10	1	1	1	1.121	1.087	0.911	6.435	8.286	10.362	1.322	1.05	1.078	136.319	147.206	141.89
	Tnf	1	1	1	0.519	1.319	1.701	0.97	1.942	1.887	1.017	1.545	1.038	46.707	46.432	52.954
	Il6	1	1	1	1.3	0.879	1.03	19.423	17.709	18.904	0.871	1.149	1.37	144.745	139.268	134.787
	Il12b	1	1	1	1.288	1.48	0.892	15.689	13.264	15.111	1.077	1.296	1.002	271.79	292.524	232.72
	Il1b	1	1	1	1.175	0.952	1.263	5.025	6.893	5.179	1.39	1.058	1.571	95.15	78.822	98.059
	Ifna1	1	1	1	1.29	1.329	0.982	24.237	30.985	33.245	1.08	1.033	1.289	527.838	426.31	493.919
	Il10	1	1	1	1.039	0.752	1.358	1.233	0.76	1.216	1.311	1.592	0.997	8.904	11.667	13.62
	Tgfb1	1	1	1	1.16	0.87	1.509	1.63	1.052	1.01	1.141	0.973	1.593	1.583	1.163	1.564
	BMDC
		PBS			NP			cGAMP			NP-CTR			NP-cGAMP
		Relative Fold Change of mRNA			Relative Fold Change of mRNA			Relative Fold Change of mRNA			Relative Fold Change of mRNA			Relative Fold Change of mRNA
	Ifnb1	1	1	1	1.119	1.254	0.837	8.228	5.054	6.98	1.485	1.089	0.996	339.312	356.139	452.787
	Cxcl9	1	1	1	1.095	0.962	1.503	7.915	7.646	8.724	1.307	1.13	0.986	97.806	85.702	72.32
	Cxcl10	1	1	1	1.097	1.054	1.329	2.896	2.458	2.804	1.151	0.933	1.168	31.81	19.534	28.334
	Tnf	1	1	1	1.608	0.402	0.989	1.739	0.654	1.087	0.851	1.424	0.995	11.428	6.926	6.627
	Il6	1	1	1	1.307	0.893	1.001	7.144	8.903	8.18	0.999	1.384	1.007	71.935	75.12	61.744
	Il12b	1	1	1	1.085	1.144	1.28	16.601	17.851	15.599	1.276	1.286	0.78	122.514	92.77	131.748
	Il1b	1	1	1	0.942	1.192	1.136	8.811	10.839	9.447	1.114	0.966	1.28	75.508	65.394	86.132
	Ifna1	1	1	1	1.07	1.294	1.296	15.749	17.971	24.747	1.233	1.087	1.042	193.808	146.94	207.317
	Il10	1	1	1	1.237	1.41	0.532	0.852	1.346	1.09	1.117	0.901	1.395	38.974	23.486	25.73
	Tgfb1	1	1	1	1.593	1.216	1.121	1.667	1.438	0.987	0.926	1.461	0.702	1.331	0.965	1.412
	AM
		PBS			NP			cGAMP			NP-CTR			NP-cGAMP
		Relative Fold Change of mRNA			Relative Fold Change of mRNA			Relative Fold Change of mRNA			Relative Fold Change of mRNA			Relative Fold Change of mRNA
	Ifnb1	1	1	1	0.727	0.88	1.101	10.435	9.747	8.08	0.935	0.825	0.906	77.964	55.11	69.529
	Cxcl9	1	1	1	0.686	0.882	0.909	32.826	20.072	25.701	0.572	1.215	1.386	155.056	229.907	178.146
	Cxcl10	1	1	1	1.296	1.028	1.114	65.487	62.591	101.055	1.587	1.413	1.169	377.17	347.189	359.787
	Tnf	1	1	1	1.867	1.018	0.684	3.692	2.646	2.991	0.965	1.535	1.098	75.971	83.348	79.774
	Il6	1	1	1	1.268	0.845	1.096	8.999	7.249	7.986	1.343	1.09	0.926	290.655	326.048	252.097
	Il12b	1	1	1	1.445	1.303	1.032	18.112	15.685	16.266	1.217	0.983	1.148	147.669	124.388	164.976
	Il1b	1	1	1	1.188	1.02	0.972	9.539	8.749	10.805	0.991	1.193	1.185	56.7	44.219	36.115
	Ifna1	1	1	1	0.994	1.472	1.193	23.625	20.443	14.398	1.086	1.269	1.041	166.254	128.52	103.293
	Il10	1	1	1	1.11	0.722	1.337	0.93	0.897	1.379	0.94	0.972	1.471	22.928	25.422	9.841
	Tgfb1	1	1	1	1.306	1.319	0.914	1.676	1.423	0.992	1.267	1.547	0.906	0.76	1.204	0.844

## Sheet: Figure 2e
			PBS			NP			cGAMP			NP-CTR			NP-cGAMP
			OVAp-H-2Kb MFI			OVAp-H-2Kb MFI			OVAp-H-2Kb MFI			OVAp-H-2Kb MFI			OVAp-H-2Kb MFI
		B16-OVA	163	139	129	156	150	118	155	173	139	158	148	121	258	274	249
		B16-OVA+IR	266	318	274	223	266	255	258	295	281	230	262	263	500	522	481

## Sheet: Figure 2f
				w/o BMDC			PBS			NP			cGAMP			NP-CTR			NP-cGAMP
				IFN-γ (pg/mL)			IFN-γ (pg/mL)			IFN-γ (pg/mL)			IFN-γ (pg/mL)			IFN-γ (pg/mL)			IFN-γ (pg/mL)
			B16-OVA	3.8	3.1	4.1	7.6	6.9	7.7	13.2	7.9	13.2	11.6	10.3	12.4	9.8	9.6	9.9	21.4	19.9	21.5
			B16-OVA+IR	26.7	23.9	27.1	68.9	63.9	69.6	66.6	75.5	70.5	70.9	72	83.3	59.7	66	66.9	369.4	374.6	382.9

## Sheet: Figure 3b
	Intensity per gram of lung (p/sec/cm2/sr/g x109)
			1 h	24 h	48 h
			4.416	3.322	2.553
			3.649	3.21	2.498
			3.837	3.544	1.991

## Sheet: Figure 3c
			1 h			24 h			48 h
			RhoB content (ng/g tissue)			RhoB content (ng/g tissue)			RhoB content (ng/g tissue)
		Blood	0.742	1.242	1.173	0.788	0.512	0.367	0.348	0.968	0.774
		Heart	1.28	0.787	1.342	0.658	0.709	1.446	1.335	0.399	0.679
		Lung	200.743	281.165	308.715	289.107	225.416	216.67	247.454	232.85	158.102
		DLN	1.468	3.386	0.047	27.366	8.613	36.919	24.302	52.877	37.542
		Liver	0.68	0.826	0.608	1.17	0.882	1.358	1.345	1.562	1.25
		Spleen	0.67	1.268	1.469	0.69	0.693	1.281	1.228	1.359	0.749
		Kindey	0.529	0.381	0.507	0.794	0.901	1.218	0.869	0.644	0.652
		Intestine	0.777	0.909	1.352	0.939	1.325	1.817	1.524	0.67	0.718
		Colon	0.581	0.838	0.644	1.192	0.694	1.125	0.741	0.813	1.132
		Muscle	1.027	1.469	1.411	1.008	1.418	0.689	0.714	1.412	0.786

## Sheet: Figure 3f
			Lung
				1 h			24 h			48 h			96 h
				% of DIR+ cells			% of DIR+ cells			% of DIR+ cells			% of DIR+ cells
			DCs	4.9	6.9	11.2	21.6	24.3	29.9	35.6	40.7	45.4	29.6	30.6	34.3
			IMs	10.6	17.3	11.6	34.5	39.4	45.7	60.9	51.3	57.4	55.9	52.3	43.2
			AMs	40.3	49.4	35.6	86.6	70.6	88.1	86.4	79.6	80.6	77.9	67.8	60.3

## Sheet: Figure 3g
			DLN
				1 h			24 h			48 h			96 h
				% of DIR+ cells			% of DIR+ cells			% of DIR+ cells			% of DIR+ cells
			mCD103+DC	0.01	0.03	0.1	13.4	8.8	8.8	17.6	26.5	13.1	29.31	23.69	19.62
			mCD11b+DC	0.3	0.2	0.13	9.3	5.5	8.4	20.3	14.2	10.1	18.65	21.64	26.36
			mAM	0.01	0.03	0.02	16.9	13.09	27.46	50.34	40.03	28.13	52.69	54.64	37.6

## Sheet: Figure 4b
			Metastases foci
				PBS						NP-CTR						IR						NP-cGAMP						NP-cGAMP+IR						NP-cGAMP+IR+anti-APCs						NP-cGAMP+IR+anti-CD4						NP-cGAMP+IR+anti-CD8
			Left lung	97	60	63	66	65	71	60	83	80	94	66	69	51	80	90	82	83	71	49	41	24	17	50	45	5	20	19	1	1	10	89	69	42	37	54	49	1	4	9	12	17	6	49	45	77	36
			Right lung	104	74	80	54	81	91	70	90	81	80	88	94	69	95	73	50	79	62	74	66	32	27	47	60	4	15	20	1	1	5	79	39	84	50	61	46	6	4	3	11	10	15	37	80	32	86
[truncated: 2 more columns]

[truncated: 64 more sheets: Figure 4c, Figure 4d, Figure 4f, Figure 4g, Figure 4i, Figure 4j, Figure 5b, Figure 5c, Figure 5e, Figure 6a, Figure 6c, Figure 7b, Figure 7d, Figure 8b, Figure 8d, Figure 8f, Supplementary Figure 1e, Supplementary Figure 1f, Supplementary Figure 1g, Supplementary Figure 1h …]
